# Supplementary material for: Outer Membrane Vesicles Derived from Escherichia coli Up-Regulate Expression of Endothelial Cell Adhesion Molecules In Vitro and In Vivo
Source: PLoS One. 2013 Mar 14;8(3):e59276. doi: 10.1371/journal.pone.0059276 (PMC3597602; doi:10.1371/journal.pone.0059276)
Supplement: Movie S1 — Leukocyte adhesion to the endothelial cells under flow. CMFDA-labeled U937 cells (1×106 cells/mL) were added to HMVECs treated with PBS, E. coli OMVs (10 ng/mL in total protein), or equivalent amount of purified E. coli LPS (7.5 ng/mL) under physiological shear stress (2 dyn/cm2). The cellular fluorescence was recorded using fluorescence microscopy, which was started at 5 minutes after addition of the CMFDA-labeled U937 cells and recorded for 2 minutes. (ZIP) [file pone.0059276.s001.zip]

Archive with 3 entries (3 files):
- S1 A. PBS.wmv
- S1 B. OMVs.wmv
- S1 C. Free LPS.wmv
